# Supplementary material for: Intramuscular Ganglion Cyst of the Flexor Hallucis Brevis Secondary to Muscle Tear: A Case Report
Source: Diagnostics (Basel). 2020 Jul 16;10(7):484. doi: 10.3390/diagnostics10070484 (PMC7399892; doi:10.3390/diagnostics10070484)
Supplement: Supplementary file 1 [file diagnostics-10-00484-s001.zip]

Archive with 1 entries (1 files):
- diagnostics-846459-supplementary.mp4
